# Supplementary material for: A Real-Time Method for Improving Stability of Monolithic Quartz Crystal Microbalance Operating under Harsh Environmental Conditions
Source: Sensors (Basel). 2021 Jun 17;21(12):4166. doi: 10.3390/s21124166 (PMC8235264; doi:10.3390/s21124166)
Supplement: Supplementary file 1 [file sensors-21-04166-s001.zip]

Archive with 1 entries (1 files):
- sensors-1233671-supplementary.pdf
